# Supplementary material for: Universal Enzyme-Based Field Workflow for Rapid and Sensitive Quantification of Water Pathogens
Source: Microorganisms. 2021 Nov 16;9(11):2367. doi: 10.3390/microorganisms9112367 (PMC8618791; doi:10.3390/microorganisms9112367)
Supplement: Supplementary file 1 [file microorganisms-09-02367-s001.zip]

Archive with 1 entries (1 files):
- microorganisms-1448322-supplementary.pdf
